# Supplementary material for: Out-of-School Sports Participation Is Positively Associated with Physical Literacy, but What about Physical Education? A Cross-Sectional Gender-Stratified Analysis during the COVID-19 Pandemic among High-School Adolescents
Source: Children (Basel). 2022 May 20;9(5):753. doi: 10.3390/children9050753 (PMC9139184; doi:10.3390/children9050753)
Supplement: Supplementary file 1 [file children-09-00753-s001.zip]

Archive with 1 entries (1 files):
- children-1712893-supplementary.pdf
